# Supplementary material for: Collagen Organization Does Not Influence T-Cell Distribution in Stroma of Human Pancreatic Cancer
Source: Cancers (Basel). 2021 Jul 21;13(15):3648. doi: 10.3390/cancers13153648 (PMC8344977; doi:10.3390/cancers13153648)
Supplement: Supplementary file 1 [file cancers-13-03648-s001.zip]

Archive with 1 entries (1 files):
- cancers-1248543-supplementary.pdf
